# Supplementary material for: Bioevaluation of Pheretima vulgaris Antithrombotic Extract, PvQ, and Isolation, Identification of Six Novel PvQ-Derived Fibrinolytic Proteases
Source: Molecules. 2021 Aug 16;26(16):4946. doi: 10.3390/molecules26164946 (PMC8402109; doi:10.3390/molecules26164946)
Supplement: Supplementary file 1 [file molecules-26-04946-s001.zip]

Archive with 1 entries (1 files):
- molecules-1288071-supplementary.pdf
